# Supplementary material for: Diagnostic Potential for the Detection of Canine Visceral Leishmaniasis of an ELISA Assay Based on the Q5 Recombinant Protein: A Large-Scale and Comparative Evaluation Using Canine Sera with a Positive Diagnosis from the Dual-Path-Platform (DPP) Test
Source: Vet Sci. 2023 Oct 7;10(10):608. doi: 10.3390/vetsci10100608 (PMC10610690; doi:10.3390/vetsci10100608)
Supplement: Supplementary file 1 [file vetsci-10-00608-s001.zip]

Archive with 2 entries (2 files):
- S1 Table 1 _ Paz et al 2023.xlsx
- S1 Table 2 _ Paz et al 2023.xlsx
