# Supplementary material for: Diagnostic Potential for the Detection of Canine Visceral Leishmaniasis of an ELISA Assay Based on the Q5 Recombinant Protein: A Large-Scale and Comparative Evaluation Using Canine Sera with a Positive Diagnosis from the Dual-Path-Platform (DPP) Test
Source: Vet Sci. 2023 Oct 7;10(10):608. doi: 10.3390/vetsci10100608 (PMC10610690; doi:10.3390/vetsci10100608)
Supplement: Supplementary file 1 [file vetsci-10-00608-s001.zip › S1 Table 1 _ Paz et al 2023.xlsx]

## Sheet: General Results
SAMPLE	DPP	EIE-LVC	Q5 8M	Q5 8M OD*	Q5 2M	Q5 2M OD*	Lci13 2M	Lci13 2M OD*	Locality	Gender	Symptomatology
A2019384	POSITIVE	POSITIVE	POSITIVE	1.153					Custódia	Male	symptomatic
A2019386	POSITIVE	POSITIVE	NEGATIVE	0.429	NEGATIVE	0.0676667			Paulista	Male	NI
A2019387	POSITIVE	POSITIVE	POSITIVE	1.903	NEGATIVE	0.170333			Carnaíba	Male	NI
A2019389	POSITIVE	POSITIVE	NEGATIVE	0.319					Ipojuca	Male	asymptomatic
A2019390	POSITIVE	NEGATIVE	NEGATIVE	0.359	POSITIVE	0.388667			Ipojuca	Male	asymptomatic
A2019391	POSITIVE	NEGATIVE	NEGATIVE	0.205	NEGATIVE	0.118667	NEGATIVE	0.283333	Ipojuca	Female	asymptomatic
A2019392	POSITIVE	NEGATIVE	NEGATIVE	0.196	POSITIVE	0.236667	NEGATIVE	0.347	Ipojuca	Female	asymptomatic
A2019394	POSITIVE	NEGATIVE	NEGATIVE	0.442	NEGATIVE	0.137667	NEGATIVE	0.412	Ipojuca	Female	asymptomatic
A2019395	POSITIVE	POSITIVE	POSITIVE	3.454					Afogados da Ingazeira	Male	NI
A2019396	POSITIVE	POSITIVE	NEGATIVE	0.353	NEGATIVE	0.209333			Afogados da Ingazeira	Male	NI
A2019397	POSITIVE	POSITIVE	NEGATIVE	0.558	POSITIVE	0.257333			Afogados da Ingazeira	Male	NI
A2019398	POSITIVE	POSITIVE	POSITIVE	0.716	NEGATIVE	0.019			Afogados da Ingazeira	Female	NI
A2019399	POSITIVE	NEGATIVE	NEGATIVE	0.315	NEGATIVE	0.18	NEGATIVE	0.315667	Afogados da Ingazeira	Female	NI
A2019400	POSITIVE	NEGATIVE	NEGATIVE	0.319	NEGATIVE	0.178	NEGATIVE	0.177333	Afogados da Ingazeira	Male	NI
A2019401	POSITIVE	POSITIVE	POSITIVE	2.685					Afogados da Ingazeira	Female	NI
A2019402	POSITIVE	POSITIVE	POSITIVE	3.589					Limoeiro	NI	NI
A2019403	POSITIVE	NEGATIVE	NEGATIVE	0.288	NEGATIVE	0.0586667	NEGATIVE	0.322667	Limoeiro	NI	NI
A2019404	POSITIVE	NEGATIVE	NEGATIVE	0.669	POSITIVE	0.762333	NEGATIVE	0.319	Limoeiro	NI	NI
A2019506	POSITIVE	NEGATIVE	POSITIVE	1.808	NEGATIVE	0.0966667	NEGATIVE	0.302	Iguaracy	Male	NI
A2019507	POSITIVE	POSITIVE	NEGATIVE	0.234	NEGATIVE	0.174			Iguaracy	Male	NI
A2019508	POSITIVE	POSITIVE	POSITIVE	1.983					Iguaracy	Male	NI
A2019509	POSITIVE	NEGATIVE	NEGATIVE	0.095	NEGATIVE	0.0566667	NEGATIVE	0.191667	Iguaracy	Male	NI
A2019510	POSITIVE	POSITIVE	POSITIVE	2.936					Paulista	Male	NI
A2019511	POSITIVE	POSITIVE	POSITIVE	1.293					Itamaracá	Male	NI
A2019512	POSITIVE	POSITIVE	POSITIVE	2.687					Itamaracá	Male	NI
A2019514	POSITIVE	POSITIVE	POSITIVE	3.039					Limoeiro	Male	NI
A2019616	POSITIVE	POSITIVE	POSITIVE	2.885					Sertânia	Male	symptomatic
A2019617	POSITIVE	POSITIVE	POSITIVE	3.606					Sertânia	Male	symptomatic
A2019634	POSITIVE	POSITIVE	POSITIVE	2.739					Tabira	Male	NI
A2019664	POSITIVE	POSITIVE	POSITIVE	3.402					Pesqueira	Female	NI
A2019668	POSITIVE	POSITIVE	POSITIVE	2.387					Santa Maria do Cabumcá	Male	NI
A2019670	POSITIVE	POSITIVE	POSITIVE	2.857					São Bento do Una	Male	NI
A2019673	POSITIVE	POSITIVE	POSITIVE	2.138					Passira	Female	asymptomatic
A2019678	POSITIVE	POSITIVE	POSITIVE	2.657					Passira	Male	asymptomatic
A2019679	POSITIVE	POSITIVE	POSITIVE	2.412					Passira	Male	asymptomatic
A2019680	POSITIVE	POSITIVE	POSITIVE	2.0245					Passira	Male	asymptomatic
A2019686	POSITIVE	NEGATIVE	NEGATIVE	0.273	NEGATIVE	0.152667	NEGATIVE	0.402333	Ipojuca	Male	asymptomatic
A2019689	POSITIVE	NEGATIVE	NEGATIVE	0.351	NEGATIVE	0.123	NEGATIVE	0.359	Ipojuca	Male	asymptomatic
A2019694	POSITIVE	NEGATIVE	NEGATIVE	0.298	POSITIVE	0.279667	NEGATIVE	0.285667	Ipojuca	Male	asymptomatic
A2019695	POSITIVE	NEGATIVE	POSITIVE	1.229	POSITIVE	0.274333			Ipojuca	Female	asymptomatic
A2019697	POSITIVE	NEGATIVE	NEGATIVE	0.568	POSITIVE	0.349	POSITIVE	0.625333	Ipojuca	Female	asymptomatic
A2019815	POSITIVE	POSITIVE	POSITIVE	2.565					Santa Filomena	Female	NI
A2019816	POSITIVE	POSITIVE	POSITIVE	1.541					Ipojuca	Male	asymptomatic
A2019817	POSITIVE	POSITIVE	POSITIVE	1.758					Ipojuca	Female	asymptomatic
A2019818	POSITIVE	POSITIVE	POSITIVE	2.983					Sertânia	Male	symptomatic
A2019819	POSITIVE	POSITIVE	POSITIVE	3.01					Sertânia	Female	symptomatic
A2019820	POSITIVE	POSITIVE	POSITIVE	3.482					Olinda	Male	NI
A2019821	POSITIVE	NEGATIVE	POSITIVE	0.988	POSITIVE	0.27	POSITIVE	0.435333	Passira	Male	asymptomatic
A2019823	POSITIVE	POSITIVE	POSITIVE	2.289					Passira	Male	asymptomatic
A2019826	POSITIVE	POSITIVE	POSITIVE	3.292					Passira	Male	asymptomatic
A2019830	POSITIVE	POSITIVE	POSITIVE	3.675					Paulista	Male	NI
B201901	POSITIVE	POSITIVE	POSITIVE	2.596					Sertânia	Male	symptomatic
B201902	POSITIVE	POSITIVE	POSITIVE	1.681					Sertânia	Male	symptomatic
B201903	POSITIVE	POSITIVE	POSITIVE	2.319					Sertânia	Male	symptomatic
B201904	POSITIVE	POSITIVE	POSITIVE	2.732					Sertânia	Male	symptomatic
B201905	POSITIVE	POSITIVE	POSITIVE	2.606					Sertânia	Female	symptomatic
B201906	POSITIVE	POSITIVE	POSITIVE	1.437					Paulista	Male	symptomatic
B201907	POSITIVE	POSITIVE	POSITIVE	2.655					Paulista	Male	asymptomatic
B201908	POSITIVE	POSITIVE	POSITIVE	2.575					Paulista	Male	asymptomatic
B201909	POSITIVE	POSITIVE	POSITIVE	0.924					Paulista	Male	asymptomatic
B20191064	POSITIVE	POSITIVE	POSITIVE	3.491					Paulista	Female	NI
B20191065	POSITIVE	NEGATIVE	NEGATIVE	0.258	NEGATIVE	0.0723333	NEGATIVE	0.157333	Ipojuca	Female	asymptomatic
B20191066	POSITIVE	POSITIVE	POSITIVE	1.506					Águas Belas	Male	asymptomatic
B20191067	POSITIVE	POSITIVE	POSITIVE	3.081					Águas Belas	Female	symptomatic
B20191068	POSITIVE	NEGATIVE	NEGATIVE	0.401	NEGATIVE	0.0943333	NEGATIVE	0.102333	Águas Belas	Male	asymptomatic
B20191070	POSITIVE	POSITIVE	POSITIVE	3.619					Tabira	Female	NI
B20191074	POSITIVE	POSITIVE	POSITIVE	1.846					Recife	Male	NI
B20191077	POSITIVE	POSITIVE	POSITIVE	2.704					Limoeiro	Male	asymptomatic
B20191078	POSITIVE	POSITIVE	POSITIVE	2.077					Limoeiro	Male	asymptomatic
B20191080	POSITIVE	POSITIVE	POSITIVE	2.021					Limoeiro	Male	asymptomatic
B20191081	POSITIVE	POSITIVE	POSITIVE	2.721					Limoeiro	Female	asymptomatic
B20191083	POSITIVE	POSITIVE	POSITIVE	2.347					Tacaratu	Male	asymptomatic
B20191084	POSITIVE	POSITIVE	POSITIVE	2.843					Tacaratu	Male	asymptomatic
B20191086	POSITIVE	NEGATIVE	NEGATIVE	0.121	NEGATIVE	0.0523333	NEGATIVE	0.0643333	Tacaratu	Male	asymptomatic
B20191087	POSITIVE	NEGATIVE	NEGATIVE	0.401	POSITIVE	0.289667	NEGATIVE	0.144333	Tacaratu	Male	asymptomatic
B20191088	POSITIVE	POSITIVE	POSITIVE	2.982					Tacaratu	Female	asymptomatic
B20191089	POSITIVE	POSITIVE	POSITIVE	1.633					Tacaratu	Female	asymptomatic
B20191090	POSITIVE	NEGATIVE	NEGATIVE	0.601	NEGATIVE	0.176	NEGATIVE	0.334667	Tacaratu	Female	asymptomatic
B20191093	POSITIVE	POSITIVE	POSITIVE	2.486					Tacaratu	Male	asymptomatic
B20191094	POSITIVE	POSITIVE	POSITIVE	1.818					Tacaratu	Male	asymptomatic
B20191096	POSITIVE	NEGATIVE	NEGATIVE	0.374	NEGATIVE	0.00433333	NEGATIVE	0.0206667	Carnaíba	Male	NI
B201911	POSITIVE	POSITIVE	POSITIVE	0.852					Tabira	NI	NI
B20191100	POSITIVE	NEGATIVE	NEGATIVE	0.337	NEGATIVE	0.007	NEGATIVE	0.0333333	Carnaíba	Male	NI
B20191102	POSITIVE	NEGATIVE	NEGATIVE	0.393	POSITIVE	0.842667	NEGATIVE	0.287	Carnaíba	Male	NI
B20191104	POSITIVE	NEGATIVE	NEGATIVE	0.571	NEGATIVE	0.16	NEGATIVE	0.08	Carnaíba	Male	NI
B20191105	POSITIVE	NEGATIVE	NEGATIVE	0.088	NEGATIVE	0.057	NEGATIVE	0.049	Carnaíba	Male	NI
B20191111	POSITIVE	NEGATIVE	NEGATIVE	0.445	NEGATIVE	0.0843333	NEGATIVE	0.22	Capoeira	Female	asymptomatic
B20191166	POSITIVE	POSITIVE	POSITIVE	2.626					Passira	Female	asymptomatic
B20191167	POSITIVE	POSITIVE	POSITIVE	0.826					Passira	Female	asymptomatic
B20191168	POSITIVE	POSITIVE	POSITIVE	2.058					Passira	Male	asymptomatic
B20191169	POSITIVE	POSITIVE	NEGATIVE	0.428	POSITIVE	0.256667			Passira	Male	asymptomatic
B20191170	POSITIVE	POSITIVE	NEGATIVE	0.375	NEGATIVE	0.188			Passira	Male	asymptomatic
B20191171	POSITIVE	POSITIVE	NEGATIVE	0.58	POSITIVE	0.407			Passira	Female	asymptomatic
B20191172	POSITIVE	POSITIVE	POSITIVE	2.124					Passira	Male	asymptomatic
B20191173	POSITIVE	POSITIVE	POSITIVE	3.009					Olinda	Female	symptomatic
B20191174	POSITIVE	POSITIVE	POSITIVE	2.745					Sertânia	Male	symptomatic
B20191180	POSITIVE	POSITIVE	POSITIVE	0.729					Afogados da Ingazeira	Male	NI
B20191181	POSITIVE	NEGATIVE	POSITIVE	0.712	NEGATIVE	0.142	NEGATIVE	0.391	Afogados da Ingazeira	Female	NI
B20191182	POSITIVE	POSITIVE	POSITIVE	2.038					Afogados da Ingazeira	Male	NI
B20191183	POSITIVE	POSITIVE	NEGATIVE	0.3	NEGATIVE	0.16			Afogados da Ingazeira	Female	NI
B20191184	POSITIVE	NEGATIVE	NEGATIVE	0.578	NEGATIVE	0.221	POSITIVE	1.59685	Afogados da Ingazeira	Female	NI
B20191185	POSITIVE	POSITIVE	POSITIVE	1.948					Afogados da Ingazeira	Male	NI
B20191186	POSITIVE	NEGATIVE	NEGATIVE	0.619	NEGATIVE	0.138	NEGATIVE	0.404333	Afogados da Ingazeira	Male	NI
B20191187	POSITIVE	POSITIVE	POSITIVE	1.305	NEGATIVE	0.214333			Afogados da Ingazeira	Female	NI
B20191188	POSITIVE	POSITIVE	POSITIVE	0.835					Afogados da Ingazeira	Female	NI
B20191189	POSITIVE	NEGATIVE	NEGATIVE	0.491	NEGATIVE	0.144333	NEGATIVE	0.237667	Afogados da Ingazeira	Male	NI
B20191190	POSITIVE	POSITIVE	POSITIVE	0.85					Afogados da Ingazeira	Female	NI
B20191191	POSITIVE	NEGATIVE	NEGATIVE	0.539	NEGATIVE	0.086	NEGATIVE	0.214	Afogados da Ingazeira	Female	NI
B20191192	POSITIVE	POSITIVE	POSITIVE	2.111					Afogados da Ingazeira	Male	NI
B20191193	POSITIVE	POSITIVE	POSITIVE	1.085					Afogados da Ingazeira	Female	NI
B201915	POSITIVE	POSITIVE	POSITIVE	2.883					Carnaíba	Female	NI
B201916	POSITIVE	POSITIVE	POSITIVE	1.535					Carnaíba	Female	NI
B201918	POSITIVE	POSITIVE	POSITIVE	1.951					Carnaíba	Male	NI
B201922	POSITIVE	POSITIVE	POSITIVE	2.319					Carnaíba	Female	NI
B201923	POSITIVE	POSITIVE	POSITIVE	2.179					Carnaíba	Female	NI
B201937	POSITIVE	POSITIVE	POSITIVE	2.904					Passira	Male	asymptomatic
B201939	POSITIVE	POSITIVE	POSITIVE	2.596					Passira	Male	asymptomatic
B201941	POSITIVE	POSITIVE	POSITIVE	1.443					Passira	Male	asymptomatic
B201943	POSITIVE	POSITIVE	POSITIVE	2.352					Passira	Male	asymptomatic
B201944	POSITIVE	POSITIVE	POSITIVE	0.977					Passira	Male	asymptomatic
B201947	POSITIVE	POSITIVE	POSITIVE	2.486					Passira	Male	asymptomatic
B201948	POSITIVE	POSITIVE	POSITIVE	2.579					Passira	Female	asymptomatic
B201949	POSITIVE	POSITIVE	POSITIVE	2.374					Passira	Female	asymptomatic
B201950	POSITIVE	POSITIVE	POSITIVE	1.409					Passira	Female	asymptomatic
B201988	POSITIVE	POSITIVE	POSITIVE	2.181					Sertânia	Male	symptomatic
B201989	POSITIVE	POSITIVE	POSITIVE	1.343					Sertânia	Female	symptomatic
C20191020	POSITIVE	POSITIVE	POSITIVE	3.216					Carnaíba	Female	NI
C20191079	POSITIVE	POSITIVE	POSITIVE	3.215					Limoeiro	Male	asymptomatic
C20191095	POSITIVE	POSITIVE	POSITIVE	3.29					Itapissuma	Female	symptomatic
C20191097	POSITIVE	NEGATIVE	NEGATIVE	0.116	NEGATIVE	0.0323333	NEGATIVE	0.014	Carnaíba	Female	NI
C20191103	POSITIVE	POSITIVE	POSITIVE	3.162					Carnaíba	Female	NI
C20191106	POSITIVE	POSITIVE	NEGATIVE	0.373	NEGATIVE	0.0486667			Carnaíba	Female	NI
C20191108	POSITIVE	NEGATIVE	NEGATIVE	0.191	NEGATIVE	0.032	NEGATIVE	0.0436667	Carnaíba	Male	NI
C20191198	POSITIVE	POSITIVE	POSITIVE	1.33					Afogados da Ingazeira	Female	NI
C201914	POSITIVE	NEGATIVE	POSITIVE	3.219	POSITIVE	2.16867	NEGATIVE	0.340333	Tabira	Female	NI
C2019615	POSITIVE	POSITIVE	POSITIVE	3.763					Sertânia	Male	symptomatic
C2019629	POSITIVE	POSITIVE	POSITIVE	3.602					Sertânia	Male	symptomatic
C2019633	POSITIVE	NEGATIVE	POSITIVE	0.711	POSITIVE	0.328667	POSITIVE	0.463667	Tabira	Female	NI
C2019635	POSITIVE	POSITIVE	POSITIVE	3.341					Tabira	Female	NI
C2019638	POSITIVE	NEGATIVE	NEGATIVE	0.472	NEGATIVE	0.105333	NEGATIVE	0.145667	Caruaru	Female	NI
C2019642	POSITIVE	POSITIVE	POSITIVE	2.636					Tacaimbó	Female	NI
C2019643	POSITIVE	POSITIVE	POSITIVE	3.294					Vertentes	Male	NI
C2019644	POSITIVE	POSITIVE	NEGATIVE	0.542	NEGATIVE	0.193			Taquaritinga do Norte	Female	NI
C2019659	POSITIVE	POSITIVE	POSITIVE	1.226					Vertentes	Male	NI
C2019661	POSITIVE	POSITIVE	POSITIVE	1.146					Alagoinha	Female	NI
C2019663	POSITIVE	POSITIVE	POSITIVE	1.085					Caruaru	Female	NI
C2019665	POSITIVE	POSITIVE	POSITIVE	3.241					Santa Maria do Cambucá	Female	NI
C2019666	POSITIVE	POSITIVE	POSITIVE	3.357					Vertentes	Female	NI
C2019667	POSITIVE	POSITIVE	POSITIVE	3.533					Caruaru	Female	NI
C2019669	POSITIVE	POSITIVE	POSITIVE	3.49					Caruaru	Female	NI
C2019671	POSITIVE	POSITIVE	POSITIVE	3.272					Caruaru	Male	NI
C2019672	POSITIVE	POSITIVE	POSITIVE	3.472					Passira	Male	asymptomatic
C2019674	POSITIVE	NEGATIVE	NEGATIVE	0.513	NEGATIVE	0.104333	POSITIVE	0.582667	Passira	Male	asymptomatic
C2019676	POSITIVE	POSITIVE	POSITIVE	3.569					Passira	Male	asymptomatic
C2019677	POSITIVE	POSITIVE	POSITIVE	3.494					Passira	Female	asymptomatic
C2019681	POSITIVE	POSITIVE	POSITIVE	0.7695	POSITIVE	0.329			Ipojuca	Male	asymptomatic
C2019682	POSITIVE	NEGATIVE	NEGATIVE	0.624	NEGATIVE	0.131	POSITIVE	0.454	Ipojuca	Male	asymptomatic
C2019685	POSITIVE	NEGATIVE	POSITIVE	0.8595	NEGATIVE	0.208			Ipojuca	Male	asymptomatic
C2019687	POSITIVE	NEGATIVE	NEGATIVE	0.298	NEGATIVE	0.08	NEGATIVE	0.280333	Ipojuca	Male	asymptomatic
C2019688	POSITIVE	NEGATIVE	NEGATIVE	0.366	NEGATIVE	0.194	NEGATIVE	0.244667	Ipojuca	Female	asymptomatic
C2019690	POSITIVE	POSITIVE	POSITIVE	2.305					Itamaracá	Female	NI
C2019691	POSITIVE	POSITIVE	POSITIVE	3.628					Itamaracá	Male	NI
C2019693	POSITIVE	NEGATIVE	POSITIVE	0.794	NEGATIVE	0.0603333	NEGATIVE	0.362667	Ipojuca	Male	asymptomatic
C2019696	POSITIVE	POSITIVE	POSITIVE	2.114					Ipojuca	Female	asymptomatic
C2019698	POSITIVE	POSITIVE	POSITIVE	1.087					Ipojuca	Male	asymptomatic
C2019699	POSITIVE	NEGATIVE	POSITIVE	2.08	POSITIVE	0.338667			Ipojuca	Male	asymptomatic
C2019700	POSITIVE	NEGATIVE	NEGATIVE	0.577	NEGATIVE	0.077	NEGATIVE	0.237	Ipojuca	Female	asymptomatic
C2019829	POSITIVE	POSITIVE	POSITIVE	1.776					Limoeiro	Male	asymptomatic
C2019889	POSITIVE	NEGATIVE	POSITIVE	0.781	NEGATIVE	0.117	NEGATIVE	0.354667	Carnaíba	Female	NI
C2019890	POSITIVE	NEGATIVE	NEGATIVE	0.184	NEGATIVE	0.035	NEGATIVE	0.0136667	Carnaíba	Male	NI
C2019893	POSITIVE	NEGATIVE	NEGATIVE	0.45	NEGATIVE	0.188		0.523667	Carnaíba	Male	NI
C2019894	POSITIVE	NEGATIVE	NEGATIVE	0.255	NEGATIVE	0.0673333	NEGATIVE	0.0393333	Carnaíba	Female	NI
C2019895	POSITIVE	NEGATIVE	POSITIVE	0.754	POSITIVE	0.275	NEGATIVE	0.325667	Carnaíba	Male	NI
C2019897	POSITIVE	NEGATIVE	POSITIVE	1.054	POSITIVE	0.245667			Carnaíba	Male	NI
C2019899	POSITIVE	NEGATIVE	NEGATIVE	0.045	NEGATIVE	0.0253333			Carnaíba	Female	NI
C2019996	POSITIVE	POSITIVE	POSITIVE	3.428					São José do Egito	Male	NI
C2019999	POSITIVE	POSITIVE	POSITIVE	1.327					São José do Egito	Male	NI
D20191001	POSITIVE	POSITIVE	POSITIVE	2.071					São José do Egito	Male	NI
D20191002	POSITIVE	POSITIVE	POSITIVE	1.004					São José do Egito	Female	NI
D20191003	POSITIVE	POSITIVE	POSITIVE	2.482					São José do Egito	Male	NI
D20191004	POSITIVE	POSITIVE	POSITIVE	2.945					São José do Egito	Male	NI
D20191005	POSITIVE	POSITIVE	POSITIVE	2.991					São José do Egito	Female	NI
D20191007	POSITIVE	POSITIVE	POSITIVE	2.801					São José do Egito	Female	NI
D20191047	POSITIVE	POSITIVE	POSITIVE	2.615					Glória do Goitá	NI	NI
D20191048	POSITIVE	NEGATIVE	NEGATIVE	0.254	POSITIVE	0.244667	NEGATIVE	0.321333	Glória do Goitá	Male	NI
D20191176	POSITIVE	NEGATIVE	NEGATIVE	0.512	NEGATIVE	0.117667	NEGATIVE	0.197333	Sertânia	Male	asymptomatic
D20191177	POSITIVE	NEGATIVE	NEGATIVE	0.269	NEGATIVE	0.163667	POSITIVE	0.423333	Sertânia	Female	asymptomatic
D20191178	POSITIVE	POSITIVE	POSITIVE	3.08					Sertânia	Male	symptomatic
D20191179	POSITIVE	POSITIVE	NEGATIVE	0.562	POSITIVE	0.311667			Sertânia	Male	asymptomatic
D20191228	POSITIVE	POSITIVE	POSITIVE	1.791					Tabira	Male	NI
D20191229	POSITIVE	POSITIVE	POSITIVE	3.063					Custódia	Male	symptomatic
D20191230	POSITIVE	POSITIVE	POSITIVE	3.049					Custódia	Male	symptomatic
D20191232	POSITIVE	NEGATIVE	NEGATIVE	0.376	NEGATIVE	0.144667	NEGATIVE	0.255	Custódia	Female	asymptomatic
D20191233	POSITIVE	POSITIVE	POSITIVE	2.729					Sertânia	Male	asymptomatic
D20191234	POSITIVE	POSITIVE	POSITIVE	3.202					Sertânia	Male	symptomatic
D20191235	POSITIVE	POSITIVE	POSITIVE	3.326					Sertânia	Female	asymptomatic
D20191236	POSITIVE	POSITIVE	POSITIVE	3.32					Sertânia	Male	symptomatic
D20191302	POSITIVE	POSITIVE	POSITIVE	1.185					Goiana	Male	NI
D20191303	POSITIVE	NEGATIVE	NEGATIVE	0.435	NEGATIVE	0.209	POSITIVE	0.642667	Goiana	Male	NI
D20191305	POSITIVE	POSITIVE	POSITIVE	0.765	POSITIVE	0.338			Goiana	Female	NI
D20191306	POSITIVE	NEGATIVE	NEGATIVE	0.301	NEGATIVE	0.142	NEGATIVE	0.0903333	Goiana	Male	NI
D20191307	POSITIVE	POSITIVE	POSITIVE	1.41					Goiana	Female	NI
D20191308	POSITIVE	POSITIVE	POSITIVE	2.137					Goiana	Male	NI
D20191309	POSITIVE	POSITIVE	NEGATIVE	0.261	NEGATIVE	0.165333			Goiana	Female	NI
D20191310	POSITIVE	POSITIVE	NEGATIVE	0.485	POSITIVE	0.307667			Goiana	Male	NI
D20191312	POSITIVE	NEGATIVE	NEGATIVE	0.627	NEGATIVE	0.216667	NEGATIVE	0.331667	Goiana	Male	NI
D20191313	POSITIVE	POSITIVE	POSITIVE	2.288					Goiana	Female	NI
D20191315	POSITIVE	NEGATIVE	POSITIVE	0.742					Goiana	Male	NI
D20191316	POSITIVE	POSITIVE	POSITIVE	3.279					Goiana	Male	NI
D20191317	POSITIVE	NEGATIVE	NEGATIVE	0.314	NEGATIVE	0.089	NEGATIVE	0.248667	Goiana	Female	NI
D20191318	POSITIVE	POSITIVE	POSITIVE	2.511					Goiana	Male	NI
D20191319	POSITIVE	POSITIVE	POSITIVE	2.972					Goiana	Female	NI
D20191320	POSITIVE	NEGATIVE	NEGATIVE	0.265	NEGATIVE	0.172667	NEGATIVE	0.308667	Goiana	Male	NI
D20191321	POSITIVE	POSITIVE	POSITIVE	2.175					Goiana	Male	NI
D20191322	POSITIVE	POSITIVE	POSITIVE	2.968					Goiana	Male	NI
D20191323	POSITIVE	NEGATIVE	NEGATIVE	0.283	NEGATIVE	0.076	NEGATIVE	0.287667	Goiana	Male	NI
D20191324	POSITIVE	POSITIVE	POSITIVE	2.378					Goiana	Female	NI
D20191325	POSITIVE	POSITIVE	NEGATIVE	0.303	NEGATIVE	0.112333			Goiana	Female	NI
D20191326	POSITIVE	POSITIVE	POSITIVE	1.984					Goiana	Female	NI
D20191327	POSITIVE	NEGATIVE	NEGATIVE	0.508	NEGATIVE	0.105667	NEGATIVE	0.0916667	Jaboatão dos Guararapes	Female	NI
D20191328	POSITIVE	NEGATIVE	NEGATIVE	0.313	POSITIVE	0.377667	POSITIVE	0.438	Jaboatão dos Guararapes	Male	NI
D20191329	POSITIVE	POSITIVE	POSITIVE	2.546					Jaboatão dos Guararapes	Male	NI
D20191330	POSITIVE	POSITIVE	POSITIVE	1.149					Jaboatão dos Guararapes	Male	NI
D20191332	POSITIVE	NEGATIVE	POSITIVE	0.916	POSITIVE	0.801333	NEGATIVE	0.210333	Paulista	Male	NI
D20191334	POSITIVE	NEGATIVE	NEGATIVE	0.379	NEGATIVE	0.062			Paulista	Male	NI
D20191335	POSITIVE	POSITIVE	NEGATIVE	0.585	NEGATIVE	0.112333			Paulista	Male	NI
D20191336	POSITIVE	NEGATIVE	NEGATIVE	0.305	NEGATIVE	0.0723333	NEGATIVE	0.234667	Paulista	Female	NI
D20191337	POSITIVE	POSITIVE	POSITIVE	3.403					Paulista	Male	NI
D20191338	POSITIVE	NEGATIVE	NEGATIVE	0.201	NEGATIVE	0.0796667	NEGATIVE	0.329667	Paulista	Male	NI
D20191339	POSITIVE	POSITIVE	POSITIVE	2.442					Paulista	Male	NI
D20191340	POSITIVE	NEGATIVE	NEGATIVE	0.261	NEGATIVE	0.143333	NEGATIVE	0.190667	Surubim	NI	NI
D20191341	POSITIVE	POSITIVE	POSITIVE	3.122					Surubim	Female	NI
D20191342	POSITIVE	NEGATIVE	NEGATIVE	0.169	NEGATIVE	0.0353333	NEGATIVE	0.0263333	Surubim	Female	NI
D20191343	POSITIVE	POSITIVE	NEGATIVE	0.516	NEGATIVE	0.175667			Surubim	NI	NI
D20191344	POSITIVE	POSITIVE	POSITIVE	1.422					Surubim	NI	NI
D20191345	POSITIVE	POSITIVE	POSITIVE	0.858					Surubim	Male	NI
D20191346	POSITIVE	NEGATIVE	POSITIVE	0.747	POSITIVE	0.452333	NEGATIVE	0.124333	Surubim	Male	NI
D20191347	POSITIVE	POSITIVE	POSITIVE	1.456					Surubim	NI	NI
D20191348	POSITIVE	POSITIVE	POSITIVE	2.81					Surubim	Male	NI
D20191349	POSITIVE	POSITIVE	POSITIVE	1.0735					Surubim	Male	NI
D20191350	POSITIVE	POSITIVE	NEGATIVE	0.255	NEGATIVE	0.112667			Surubim	Male	NI
D20191351	POSITIVE	POSITIVE	POSITIVE	1.139					Surubim	Female	NI
D20191352	POSITIVE	POSITIVE	POSITIVE	2.539					Surubim	NI	NI
D20191353	POSITIVE	POSITIVE	POSITIVE	2.2					Surubim	Male	NI
D20191354	POSITIVE	POSITIVE	POSITIVE	0.845	POSITIVE	0.505			Surubim	Male	NI
D20191355	POSITIVE	POSITIVE	POSITIVE	3.182					Surubim	Male	NI
D20191356	POSITIVE	NEGATIVE	POSITIVE	0.844	NEGATIVE	0.198667			Surubim	Female	NI
D20191357	POSITIVE	POSITIVE	POSITIVE	1.923					Surubim	Male	NI
D20191358	POSITIVE	POSITIVE	POSITIVE	1.901					Surubim	Male	NI
D20191359	POSITIVE	NEGATIVE	POSITIVE	0.738	POSITIVE	0.280333	NEGATIVE	0.279333	Surubim	Female	NI
D20191360	POSITIVE	POSITIVE	POSITIVE	2.372					Surubim	Male	NI
D20191361	POSITIVE	NEGATIVE	NEGATIVE	0.5825	NEGATIVE	0.201333	NEGATIVE	0.329333	Surubim	Male	NI
D20191362	POSITIVE	POSITIVE	POSITIVE	2.002					Surubim	Male	NI
D20191364	POSITIVE	POSITIVE	POSITIVE	0.987					Surubim	Male	NI
D20191365	POSITIVE	NEGATIVE	NEGATIVE	0.416	NEGATIVE	0.172	NEGATIVE	0.279667	Surubim	NI	NI
D20191366	POSITIVE	NEGATIVE	NEGATIVE	0.129	NEGATIVE	0.0106667	NEGATIVE	0.001	Surubim	Male	NI
D20191367	POSITIVE	NEGATIVE	NEGATIVE	0.202	NEGATIVE	0.0376667	NEGATIVE	0.345667	Surubim	Female	NI
D20191368	POSITIVE	NEGATIVE	NEGATIVE	0.242	NEGATIVE	0.133667	NEGATIVE	0.146	Ipojuca	Male	symptomatic
D20191369	POSITIVE	NEGATIVE	NEGATIVE	0.281	NEGATIVE	0.174667	NEGATIVE	0.350667	Ipojuca	Female	asymptomatic
D20191370	POSITIVE	NEGATIVE	NEGATIVE	0.286	NEGATIVE	0.183667	NEGATIVE	0.235	Ipojuca	Female	asymptomatic
D2019285	POSITIVE	NEGATIVE	NEGATIVE	0.525	NEGATIVE	0.181	NEGATIVE	0.192333	São José do Egito	Female	NI
D2019357	POSITIVE	POSITIVE	POSITIVE	1.501					Salgueiro	Female	NI
D2019360	POSITIVE	NEGATIVE	NEGATIVE	0.293	NEGATIVE	0.173	NEGATIVE	0.399667	Salgueiro	Male	NI
D2019366	POSITIVE	POSITIVE	NEGATIVE	0.33	NEGATIVE	0.198			Salgueiro	NI	NI
D2019376	POSITIVE	POSITIVE	POSITIVE	2.845					Salgueiro	Female	NI
E20191008	POSITIVE	NEGATIVE	NEGATIVE	0.323	NEGATIVE	0.0523333	NEGATIVE	0.0743333	Ipojuca	Male	NI
E20191009	POSITIVE	POSITIVE	POSITIVE	2.7					Buique	Male	symptomatic
E20191010	POSITIVE	POSITIVE	POSITIVE	2.854					Buique	Male	symptomatic
E20191011	POSITIVE	POSITIVE	POSITIVE	1.458					Buique	Female	symptomatic
E20191012	POSITIVE	NEGATIVE	NEGATIVE	0.134	NEGATIVE	0.0616667			Jaboatão dos Guararapes	Female	NI
E20191013	POSITIVE	NEGATIVE	NEGATIVE	0.472	NEGATIVE	0.033	NEGATIVE	0.154	Jaboatão dos Guararapes	Male	NI
E20191014	POSITIVE	POSITIVE	POSITIVE	1.789	POSITIVE	1.34767			Olinda	Male	symptomatic
E20191015	POSITIVE	NEGATIVE	NEGATIVE	0.526	NEGATIVE	0.0146667	NEGATIVE	0.0416667	Carnaíba	Male	NI
E20191018	POSITIVE	NEGATIVE	NEGATIVE	0.345	NEGATIVE	0.0486667	NEGATIVE	0.103333	Carnaíba	Male	NI
E20191019	POSITIVE	NEGATIVE	NEGATIVE	0.246	NEGATIVE	0.035	NEGATIVE	0.0956667	Carnaíba	Male	NI
E20191022	POSITIVE	NEGATIVE	NEGATIVE	0.507	NEGATIVE	0.169333	NEGATIVE	0.231333	Carnaíba	Female	NI
E20191023	POSITIVE	NEGATIVE	POSITIVE	2.132	NEGATIVE	0.169333			Carnaíba	Male	NI
E20191025	POSITIVE	NEGATIVE	POSITIVE	2.914	NEGATIVE	0.229			Carnaíba	Male	NI
E20191028	POSITIVE	POSITIVE	POSITIVE	2.995					Carnaíba	Female	NI
E20191049	POSITIVE	POSITIVE	NEGATIVE	0.321	POSITIVE	2.113			Olinda	Male	NI
E20191050	POSITIVE	POSITIVE	POSITIVE	2.547					Feira Nova	Female	asymptomatic
E20191051	POSITIVE	NEGATIVE	NEGATIVE	0.394	NEGATIVE	0.145333	NEGATIVE	0.358333	Feira Nova	Female	asymptomatic
E20191052	POSITIVE	POSITIVE	POSITIVE	2.864					Feira Nova	Female	asymptomatic
E20191053	POSITIVE	NEGATIVE	POSITIVE	1.956	POSITIVE	0.428333	NEGATIVE	0.385	Lagoa do Carro	Female	symptomatic
E20191054	POSITIVE	POSITIVE	POSITIVE	2.436					Lagoa do Carro	Male	symptomatic
E20191055	POSITIVE	POSITIVE	POSITIVE	2.459					Lagoa do Carro	Female	symptomatic
E20191056	POSITIVE	POSITIVE	POSITIVE	3.237					Lagoa do Carro	Female	symptomatic
E20191057	POSITIVE	POSITIVE	POSITIVE	1.427					Lagoa do Carro	Male	symptomatic
E20191058	POSITIVE	POSITIVE	POSITIVE	2.887					Lagoa do Carro	Male	symptomatic
E20191059	POSITIVE	POSITIVE	POSITIVE	2.146					Lagoa do Carro	Male	symptomatic
E20191060	POSITIVE	POSITIVE	POSITIVE	0.837					Olinda	Female	symptomatic
E20191061	POSITIVE	POSITIVE	POSITIVE	3.02					Itamaracá	Male	NI
E20191062	POSITIVE	POSITIVE	POSITIVE	1.761					Sertânia	Male	symptomatic
E20191063	POSITIVE	NEGATIVE	NEGATIVE	0.552	NEGATIVE	0.171333	POSITIVE	0.538667	Paulista	Female	NI
E20191273	POSITIVE	POSITIVE	POSITIVE	0.998					São José do Egito	NI	NI
E20191276	POSITIVE	POSITIVE	POSITIVE	2.929					São José do Egito	Female	NI
E20191277	POSITIVE	POSITIVE	POSITIVE	2.546					São José do Egito	Female	NI
E20191278	POSITIVE	POSITIVE	POSITIVE	1.339					São José do Egito	Female	NI
E20191280	POSITIVE	POSITIVE	POSITIVE	2.767					São José do Egito	Female	NI
E20191281	POSITIVE	POSITIVE	POSITIVE	2.361					São José do Egito	Female	NI
E20191282	POSITIVE	POSITIVE	POSITIVE	1.008					São José do Egito	Male	NI
E20191283	POSITIVE	POSITIVE	POSITIVE	1.295					São José do Egito	Female	NI
E20191285	POSITIVE	POSITIVE	POSITIVE	2.896					São José do Egito	Male	NI
E20191286	POSITIVE	POSITIVE	POSITIVE	3.127					São José do Egito	Female	NI
E20191287	POSITIVE	POSITIVE	POSITIVE	2.154					São José do Egito	Male	NI
E20191288	POSITIVE	POSITIVE	POSITIVE	3.039					São José do Egito	Female	NI
E20191289	POSITIVE	NEGATIVE	NEGATIVE	0.496	POSITIVE	0.268333	POSITIVE	0.449667	São José do Egito	Female	NI
E20191291	POSITIVE	NEGATIVE	NEGATIVE	0.515	NEGATIVE	0.0363333	NEGATIVE	0.09	São José do Egito	Female	NI
E20191292	POSITIVE	POSITIVE	POSITIVE	3.293					São José do Egito	Female	NI
E20191293	POSITIVE	POSITIVE	POSITIVE	2.385					São José do Egito	Female	NI
E20191295	POSITIVE	POSITIVE	POSITIVE	1.957					São José do Egito	NI	NI
E20191297	POSITIVE	POSITIVE	POSITIVE	2.154					São José do Egito	Female	NI
E20191298	POSITIVE	POSITIVE	NEGATIVE	0.6905	NEGATIVE	0.0583333			São José do Egito	Male	NI
E20191299	POSITIVE	POSITIVE	POSITIVE	2.469					Limoeiro	Male	asymptomatic
E20191300	POSITIVE	POSITIVE	POSITIVE	2.874					Limoeiro	Male	asymptomatic
E20191301	POSITIVE	POSITIVE	POSITIVE	2.377					Limoeiro	Male	asymptomatic
E2019367	POSITIVE	POSITIVE	POSITIVE	3.119					Salgueiro	Male	NI
E2019868	POSITIVE	POSITIVE	POSITIVE	2.418					Ipojuca	Male	asymptomatic
E2019887	POSITIVE	POSITIVE	POSITIVE	2.279					Tabira	Female	NI
E2019888	POSITIVE	POSITIVE	NEGATIVE	0.218					Tabira	NI	NI
E2019896	POSITIVE	NEGATIVE	NEGATIVE	0.43	NEGATIVE	0.132	NEGATIVE	0.120333	Carnaíba	Female	NI
E2019898	POSITIVE	NEGATIVE	POSITIVE	2.55	NEGATIVE	0.0686667			Carnaíba	Female	NI
E2019900	POSITIVE	NEGATIVE	NEGATIVE	0.477	POSITIVE	0.336	NEGATIVE	0.315333	Carnaíba	Male	NI
F20191116	POSITIVE	POSITIVE	POSITIVE	2.93	NEGATIVE	0.028			Feira Nova	Male	asymptomatic
F20191117	POSITIVE	POSITIVE	POSITIVE	3.364					Feira Nova	Male	asymptomatic
F20191118	POSITIVE	NEGATIVE	NEGATIVE	0.665	NEGATIVE	0.0663333	NEGATIVE	0.334869	Ipojuca	Male	asymptomatic
F20191119	POSITIVE	POSITIVE	POSITIVE	2.194					Ipojuca	Male	asymptomatic
F20191120	POSITIVE	NEGATIVE	NEGATIVE	0.329	NEGATIVE	0.022	NEGATIVE	0.283333	Ipojuca	Male	asymptomatic
F20191121	POSITIVE	NEGATIVE	NEGATIVE	0.447	NEGATIVE	0.127667	POSITIVE	1.16221	Ipojuca	Female	asymptomatic
F20191122	POSITIVE	NEGATIVE	POSITIVE	1.003	NEGATIVE	0.107			Ipojuca	Male	asymptomatic
F20191123	POSITIVE	NEGATIVE	NEGATIVE	0.2575	NEGATIVE	0.0186667	NEGATIVE	0.0283333	Ipojuca	Male	asymptomatic
F20191160	POSITIVE	POSITIVE	NEGATIVE	0.428	NEGATIVE	0.0503333			Carnaíba	Female	asymptomatic
F20191163	POSITIVE	POSITIVE	NEGATIVE	0.341	NEGATIVE	0.0466667			Carnaíba	Female	NI
F20191164	POSITIVE	POSITIVE	POSITIVE	1.418					Carnaíba	Female	asymptomatic
F20191165	POSITIVE	POSITIVE	POSITIVE	2.736					Afogados da Ingazeira	Female	NI
F20191194	POSITIVE	POSITIVE	POSITIVE	3.142					Afogados da Ingazeira	Female	NI
F20191195	POSITIVE	POSITIVE	POSITIVE	3.507					Afogados da Ingazeira	Female	NI
F20191196	POSITIVE	POSITIVE	POSITIVE	3.464					Afogados da Ingazeira	Female	NI
F20191197	POSITIVE	NEGATIVE	POSITIVE	1.532	POSITIVE	0.497	POSITIVE	1.21956	Afogados da Ingazeira	Female	NI
F20191199	POSITIVE	POSITIVE	POSITIVE	3.351					Afogados da Ingazeira	Female	NI
F20191200	POSITIVE	NEGATIVE	POSITIVE	1.048	NEGATIVE	0.131667	NEGATIVE	0.314	Afogados da Ingazeira	Female	NI
F20191202	POSITIVE	NEGATIVE	NEGATIVE	0.361	NEGATIVE	0.0433333	POSITIVE	0.423	Afogados da Ingazeira	Female	NI
F20191204	POSITIVE	POSITIVE	POSITIVE	3.441					Afogados da Ingazeira	Female	NI
F20191205	POSITIVE	POSITIVE	POSITIVE	1.454					Afogados da Ingazeira	Male	NI
F20191206	POSITIVE	POSITIVE	POSITIVE	3.208					Afogados da Ingazeira	Female	NI
F20191207	POSITIVE	POSITIVE	POSITIVE	2.899					Afogados da Ingazeira	Female	NI
F20191208	POSITIVE	POSITIVE	POSITIVE	1.0315					Afogados da Ingazeira	Female	NI
F20191209	POSITIVE	NEGATIVE	POSITIVE	0.73	NEGATIVE	0.114667	NEGATIVE	0.363333	Afogados da Ingazeira	Female	NI
F20191210	POSITIVE	POSITIVE	POSITIVE	1.263					Afogados da Ingazeira	Female	NI
F20191211	POSITIVE	NEGATIVE	NEGATIVE	0.388	NEGATIVE	0.028	NEGATIVE	0.378	Afogados da Ingazeira	Female	NI
F20191212	POSITIVE	POSITIVE	POSITIVE	1.18					Afogados da Ingazeira	Female	NI
F20191213	POSITIVE	POSITIVE	NEGATIVE	0.678	POSITIVE	0.293667			Afogados da Ingazeira	Female	NI
F20191214	POSITIVE	NEGATIVE	POSITIVE	1.624	POSITIVE	0.700667	NEGATIVE	0.317	Afogados da Ingazeira	Female	NI
F20191215	POSITIVE	POSITIVE	POSITIVE	1.684					Afogados da Ingazeira	Female	NI
F20191217	POSITIVE	NEGATIVE	POSITIVE	0.809	POSITIVE	0.278667	POSITIVE	0.479333	Afogados da Ingazeira	Female	NI
F20191218	POSITIVE	POSITIVE	POSITIVE	1.057					Afogados da Ingazeira	Female	NI
F20191219	POSITIVE	POSITIVE	POSITIVE	3.588					Paulista	Female	NI
F2019790	POSITIVE	POSITIVE	POSITIVE	3.121					Afogados da Ingazeira	Male	asymptomatic
F2019791	POSITIVE	POSITIVE	POSITIVE	2.566					Afogados da Ingazeira	Female	asymptomatic
F2019792	POSITIVE	NEGATIVE	NEGATIVE	0.301	POSITIVE	0.431333	NEGATIVE	0.147	Afogados da Ingazeira	Female	asymptomatic
F2019793	POSITIVE	NEGATIVE	POSITIVE	0.75	POSITIVE	0.822	NEGATIVE	0.408667	Afogados da Ingazeira	Female	asymptomatic
F2019794	POSITIVE	POSITIVE	POSITIVE	3.173					Afogados da Ingazeira	Male	asymptomatic
F2019795	POSITIVE	NEGATIVE	POSITIVE	1.718	POSITIVE	0.255	POSITIVE	0.462	Afogados da Ingazeira	Male	asymptomatic
F2019796	POSITIVE	NEGATIVE	NEGATIVE	0.365	NEGATIVE	0.189667	NEGATIVE	0.233333	Afogados da Ingazeira	Male	asymptomatic
F2019797	POSITIVE	NEGATIVE	POSITIVE	1.529	POSITIVE	0.298333	POSITIVE	0.431333	Afogados da Ingazeira	Female	asymptomatic
G20191221	POSITIVE	NEGATIVE	NEGATIVE	0.264	NEGATIVE	0.100667	NEGATIVE	0.362667	Ipojuca	Female	symptomatic
G20191222	POSITIVE	POSITIVE	NEGATIVE	0.467	NEGATIVE	0.229			Ipojuca	Female	symptomatic
G20191223	POSITIVE	NEGATIVE	NEGATIVE	0.1745	NEGATIVE	0.073	NEGATIVE	0.122667	Ipojuca	Female	symptomatic
G20191274	POSITIVE	POSITIVE	POSITIVE	2.476					São José do Egito	Male	NI
G2019701	POSITIVE	NEGATIVE	NEGATIVE	0.389	NEGATIVE	0.140333	POSITIVE	0.498667	Paulista	Female	NI
G2019704	POSITIVE	POSITIVE	POSITIVE	2.703					Paulista	Female	NI
G2019706	POSITIVE	NEGATIVE	NEGATIVE	0.3085	NEGATIVE	0.130333	NEGATIVE	0.172667	Paulista	Female	NI
G2019707	POSITIVE	POSITIVE	POSITIVE	1.863					Paulista	Male	NI
G2019736	POSITIVE	POSITIVE	NEGATIVE	0.409	NEGATIVE	0.167667			Afogados da Ingazeira	Male	NI
G2019744	POSITIVE	POSITIVE	NEGATIVE	0.461	NEGATIVE	0.185			Afogados da Ingazeira	Female	NI
G2019745	POSITIVE	POSITIVE	NEGATIVE	0.346	NEGATIVE	0.186667			Afogados da Ingazeira	Female	NI
G2019755	POSITIVE	POSITIVE	POSITIVE	0.9					Afogados da Ingazeira	Female	NI
G2019759	POSITIVE	NEGATIVE	NEGATIVE	0.164	NEGATIVE	0.0496667	NEGATIVE	0.122667	Ipojuca	Male	asymptomatic
G2019760	POSITIVE	NEGATIVE	NEGATIVE	0.157	NEGATIVE	0.0423333	NEGATIVE	0.0693333	Ipojuca	Female	asymptomatic
G2019761	POSITIVE	NEGATIVE	NEGATIVE	0.202	NEGATIVE	0.0496667	NEGATIVE	0.156	Ipojuca	Female	asymptomatic
G2019763	POSITIVE	NEGATIVE	NEGATIVE	0.389	NEGATIVE	0.201	NEGATIVE	0.213	Ipojuca	Male	asymptomatic
G2019764	POSITIVE	POSITIVE	POSITIVE	3.408					Olinda	Male	NI
G2019770	POSITIVE	POSITIVE	POSITIVE	3.501					Afogados da Ingazeira	Male	asymptomatic
G2019774	POSITIVE	POSITIVE	POSITIVE	1.691					Limoeiro	Male	asymptomatic
G2019775	POSITIVE	NEGATIVE	POSITIVE	1.857	POSITIVE	0.517333	NEGATIVE	0.38	Afogados da Ingazeira	Male	NI
G2019778	POSITIVE	POSITIVE	POSITIVE	2.972					Afogados da Ingazeira	Male	NI
G2019780	POSITIVE	POSITIVE	NEGATIVE	0.4835	NEGATIVE	0.105333			Afogados da Ingazeira	Female	NI
G2019781	POSITIVE	NEGATIVE	NEGATIVE	0.215	NEGATIVE	0.067	NEGATIVE	0.0243333	Afogados da Ingazeira	Female	NI
G2019782	POSITIVE	POSITIVE	POSITIVE	1.034					Afogados da Ingazeira	Male	NI
G2019783	POSITIVE	NEGATIVE	POSITIVE	0.907	NEGATIVE	0.197667			Afogados da Ingazeira	Female	NI
G2019784	POSITIVE	NEGATIVE	NEGATIVE	0.489	NEGATIVE	0.171333	POSITIVE	0.459667	Afogados da Ingazeira	Female	NI
G2019786	POSITIVE	NEGATIVE	NEGATIVE	0.166	NEGATIVE	0.0616667	NEGATIVE	0.046	Afogados da Ingazeira	Female	NI
G2019789	POSITIVE	POSITIVE	POSITIVE	3.298					Afogados da Ingazeira	Female	symptomatic
G2019798	POSITIVE	NEGATIVE	NEGATIVE	0.633	NEGATIVE	0.142333	NEGATIVE	0.195	Afogados da Ingazeira	Male	asymptomatic
G2019799	POSITIVE	NEGATIVE	NEGATIVE	0.6425	NEGATIVE	0.135	NEGATIVE	0.169	Afogados da Ingazeira	NI	asymptomatic
G2019801	POSITIVE	NEGATIVE	NEGATIVE	0.38	POSITIVE	0.507	NEGATIVE	0.188	Afogados da Ingazeira	Male	asymptomatic
G2019802	POSITIVE	NEGATIVE	POSITIVE	0.878	POSITIVE	1.16233	POSITIVE	0.425667	Afogados da Ingazeira	Female	asymptomatic
G2019804	POSITIVE	POSITIVE	POSITIVE	2.585					Feira Nova	Male	asymptomatic
G2019805	POSITIVE	POSITIVE	POSITIVE	1.992					Feira Nova	Male	asymptomatic
G2019806	POSITIVE	POSITIVE	POSITIVE	3.407					Feira Nova	Female	asymptomatic
G2019807	POSITIVE	POSITIVE	POSITIVE	2.274					Sertânia	Female	symptomatic
G2019809	POSITIVE	POSITIVE	POSITIVE	3.441					Aguas Belas	Male	symptomatic
G2019810	POSITIVE	POSITIVE	POSITIVE	2.183					Aguas Belas	Female	symptomatic
G2019811	POSITIVE	POSITIVE	POSITIVE	3.425					Aguas Belas	Male	symptomatic
G2019813	POSITIVE	POSITIVE	POSITIVE	3.265					Aguas Belas	Male	symptomatic
G2019814	POSITIVE	POSITIVE	POSITIVE	3.397					Aguas Belas	Male	symptomatic
