# Supplementary material for: Diagnostic Potential for the Detection of Canine Visceral Leishmaniasis of an ELISA Assay Based on the Q5 Recombinant Protein: A Large-Scale and Comparative Evaluation Using Canine Sera with a Positive Diagnosis from the Dual-Path-Platform (DPP) Test
Source: Vet Sci. 2023 Oct 7;10(10):608. doi: 10.3390/vetsci10100608 (PMC10610690; doi:10.3390/vetsci10100608)
Supplement: Supplementary file 1 [file vetsci-10-00608-s001.zip › S1 Table 2 _ Paz et al 2023.xlsx]

## Sheet: Negative samples cutoff
SAMPLES	Locality	DPP result	ELISA Q5 8M	ELISA Q5 8M OD	Q5 2M	Q5 2M OD	LCI13 2M	LCI13 2M
7	PERNAMBUCO	NEGATIVE	NEGATIVE	0.46	NEGATIVE	0.042	NEGATIVE	0.145
8	PERNAMBUCO	NEGATIVE	NEGATIVE	0.215	NEGATIVE	0.027	NEGATIVE	0.0726667
9	PERNAMBUCO	NEGATIVE	NEGATIVE	0.409	NEGATIVE	0.017	NEGATIVE	0.04
10	PERNAMBUCO	NEGATIVE	NEGATIVE	0.111	NEGATIVE	0.008	NEGATIVE	0.0706667
14	PERNAMBUCO	NEGATIVE	NEGATIVE	0.151	POSITIVE	0.508	NEGATIVE	0.388667
21	PERNAMBUCO	NEGATIVE	NEGATIVE	0.35	NEGATIVE	0.0216667	NEGATIVE	0.12
23	PERNAMBUCO	NEGATIVE	NEGATIVE	0.066	NEGATIVE	0.0623333	NEGATIVE	0.250667
24	PERNAMBUCO	NEGATIVE	NEGATIVE	0.692	POSITIVE	0.267333	NEGATIVE	0.261
25	PERNAMBUCO	NEGATIVE	NEGATIVE		NEGATIVE	0.0183333	NEGATIVE	0.11
28	PERNAMBUCO	NEGATIVE	NEGATIVE	0.536	NEGATIVE	0.045	NEGATIVE	0.092
29	PERNAMBUCO	NEGATIVE	NEGATIVE	0.215	NEGATIVE	0.02	NEGATIVE	0.0916667
34	PERNAMBUCO	NEGATIVE	NEGATIVE	0.423	NEGATIVE	0.0793333	POSITIVE	0.550667
36	PERNAMBUCO	NEGATIVE	NEGATIVE	0.386	NEGATIVE	0.0153333	NEGATIVE	0.0736667
44	PERNAMBUCO	NEGATIVE	NEGATIVE	0.297	NEGATIVE	0.038	NEGATIVE	0.213333
47	PERNAMBUCO	NEGATIVE	NEGATIVE	0.557	NEGATIVE	0.0273333	NEGATIVE	0.143667
48	PERNAMBUCO	NEGATIVE	NEGATIVE	0.152	NEGATIVE	0.049	NEGATIVE	0.133333
50	PERNAMBUCO	NEGATIVE	POSITIVE	0.829	POSITIVE	0.231667	POSITIVE	0.860333
52	PERNAMBUCO	NEGATIVE	NEGATIVE	0.295	NEGATIVE	0.0463333	NEGATIVE	0.114667
53	PERNAMBUCO	NEGATIVE	NEGATIVE	0.269	NEGATIVE	0.071	NEGATIVE	0.210667
400	SÃO PAULO	NEGATIVE	NEGATIVE	0.209	NEGATIVE	0.04	NEGATIVE	0.0876667
417	SÃO PAULO	NEGATIVE	NEGATIVE	0.606	NEGATIVE	0.107667	NEGATIVE	0.138333
420	SÃO PAULO	NEGATIVE	NEGATIVE	0.682	NEGATIVE	0.0336667	NEGATIVE	0.117333
426	SÃO PAULO	NEGATIVE	NEGATIVE	0.133	NEGATIVE	0.142333	NEGATIVE	0.246
436	SÃO PAULO	NEGATIVE	NEGATIVE	0.524	NEGATIVE	0.141	NEGATIVE	0.11
445	SÃO PAULO	NEGATIVE	NEGATIVE	0.169	NEGATIVE	0.0463333	NEGATIVE	0.379
468	SÃO PAULO	NEGATIVE	NEGATIVE	0.217	NEGATIVE	0.064	NEGATIVE	0.0733333
474	SÃO PAULO	NEGATIVE	NEGATIVE	0.264	NEGATIVE	0.0383333	NEGATIVE	0.066
478	SÃO PAULO	NEGATIVE	NEGATIVE	0.05	NEGATIVE	0.0973333	NEGATIVE	0.114
502	SÃO PAULO	NEGATIVE	NEGATIVE	0.66	NEGATIVE	0.0553333	NEGATIVE	0.188
504	SÃO PAULO	NEGATIVE	NEGATIVE	0.413	NEGATIVE	0.114333	NEGATIVE	0.147333
537	SÃO PAULO	NEGATIVE	POSITIVE	0.762
540	SÃO PAULO	NEGATIVE	NEGATIVE	0.29
552	SÃO PAULO	NEGATIVE	NEGATIVE	0.261
556	SÃO PAULO	NEGATIVE	NEGATIVE	0.297
592	SÃO PAULO	NEGATIVE	NEGATIVE	0.451
596	SÃO PAULO	NEGATIVE	NEGATIVE	0.669
624	SÃO PAULO	NEGATIVE	NEGATIVE	0.124
625	SÃO PAULO	NEGATIVE	NEGATIVE	0.381
651	SÃO PAULO	NEGATIVE	NEGATIVE	0.36
661	SÃO PAULO	NEGATIVE	NEGATIVE	0.244
685	SÃO PAULO	NEGATIVE	NEGATIVE	0.146
733	SÃO PAULO	NEGATIVE	NEGATIVE	0.143
734	SÃO PAULO	NEGATIVE	NEGATIVE	0.595
835	SÃO PAULO	NEGATIVE	NEGATIVE	0.481
850	SÃO PAULO	NEGATIVE	NEGATIVE	0.235
853	SÃO PAULO	NEGATIVE	POSITIVE	0.804
861	SÃO PAULO	NEGATIVE	NEGATIVE	0.297
869	SÃO PAULO	NEGATIVE	NEGATIVE	0.422
892	SÃO PAULO	NEGATIVE	NEGATIVE	0.233
Cutoff				0.707149		0.209122		0.410781
